# Supplementary material for: Cell-specific and divergent roles of the CD40L-CD40 axis in atherosclerotic vascular disease
Source: Nat Commun. 2021 Jun 18;12:3754. doi: 10.1038/s41467-021-23909-z (PMC8213756; doi:10.1038/s41467-021-23909-z)
Supplement: Supplementary file 4 — Source Data [file 41467_2021_23909_MOESM4_ESM.xlsx]

## Sheet: Fig 1a
Figure 1a
	Aortic Root Lesion Area (um2)
Distance through root (um)	CD40LflCD4Crewt																	Mean	SD	CD40LflCD4Cretg																Mean	SD
104	138220	section damaged*	55935.9	32766.3	42922.8	16429.1	25362.5	41773.1	54380.5	110544	70256.4	285611	23867.2	249826	268092	171499	144022	108219	92058.8	2102.92	40734.2	54235.9	4310.15	18201.5	43870.5	15984	194502	99899.6	21896.9	206256	50727.5	39681.3	136233	116006	206659	78206.3	72562.7
208	133427	200030	221359	88134.8	257274	161211	119183	174045	105874	218622	182086	section damaged*	163056	321310	231255	328978	209672	194720	69407.1	61931.1	144892	195325	33469.8	39235.5	71663.9	49364.7	378150	307079	221288	356148	219102	126805	239330	210316	309143	185203	115089
312	137972	332710	263238	230402	358462	220769	139635	199478	section damaged*	278981	225006	section damaged*	257170	351089	232669	section damaged*	293785	251526	68624.8	131698	247678	232129	66495.4	58587.7	91279.4	71821.4	378885	307079	324900	344695	287748	158568	268758	184939	145215	206280	106704
416	277716	544151	314646	327343	376679	249879	136743	187599	249930	162106	243763	437494	319611	385704	207161	437256	383250	308296	109910	127486	269911	266352	94106.6	58587.7	182423	119789	320148	4685.15	361660	343970	256064	157920	236111	182964	400930	211444	114523
520	205577	591694	361519	345552	363601	254224	140903	157182	330589	358138	279455	416271	354114	360120	176386	377244	451533	324947	114602	197405	247727	236047	66307.6	102902	176115	157808	191943	311336	389560	306880	243814	157064	241426	117514	249714	212098	83851.6
624	68478	639887	328421	359213	284033	182911	115434	163905	320891	364663	249827	406416	342428	section damaged*	114791	278498	432155	290747	144016	175878	179813	245576	15219.8	79393.5	177195	200702	1077484	221879	352096	177121	216791	120270	95398.1	98115.1	113251	221636	241438
	each column represents an individual animal
*	section damaged = one or more aortic valves broken or missing and measurement is unreliable
Statistics
	416	520
N	17 vs. 16	17 vs. 16
Two-tailed Unpaired T test ( p value)	0.0188	0.0031
F test (p value)	0.8691	0.2337
Anderson-Darling (A2*) (p value)	0.9155	0.1795

## Sheet: Fig 1b
Figure 1b
	CD4 (%) of total plaque cells
	CD40LflCD4Crewt	CD40LflCD4Cretg
	2.74	1.98
	2.22	1.02
	1.57	0.87
	1.69	6.32*
	1.83	2.73
	2.13	0.12
	1.41844	1.11
	3.6	2.51046
	2.43902	0.617284
	2.60708	1.20482
		0.318471
		0*
Mean	2.22445	1.2481
SD	0.656464	0.886688
	each row represents an individual animal
*	excluded as 2x the standard deviation
Statistics
	CD4 (%)
N	10 vs 10
Two-tailed Unpaired T test ( p value)	0.0119
F test (p value)	0.3838
Anderson-Darling (A2*) (p value)	0.2788

## Sheet: Fig 1c
Figure 1c
	Plaque Mac3 area (%)
	CD40LflCD4Crewt	CD40LflCD4Cretg
	38.2466	39.8308
	36.6358	50.4588
	33.0252	48.3485
	39.9019	41.2671
	42.88	45.9049
	44.092	44.0747
	32.581	41.3804
Mean	38.1946	44.4665
SD	4.47801	3.96757
	each row represents an individual animal
Statistics
	Mac3 (%)
N	7 vs 7
Two-tailed Unpaired T test ( p value)	0.0169
F test (p value)	0.7764
Anderson-Darling (A2*) (p value)	0.5485

## Sheet: Fig 1d
Figure 1d
	Virmani Stage (% of Plaque)
	CD40LflCD4Crewt						CD40LflCD4Cretg
	Valve 1	Valve 2	Valve 3	IX	PIT	FCA	Valve 1	Valve 2	Valve 3	IX	PIT	FCA
	fca	fca	fca			3	fca	fca	pit		1	2
	fca	fca	fca			3	fca	ix	pit	1	1	1
	fca	fca	pit		1	2	ix	ix	ix	3
	fca	fca	fca			3	pit	ix	ix	2	1
	fca	fca	fca			3	fca	fca	pit		1	2
	fca	fca	pit		1	2	ix	ix	pit	2	1
	fca	fca	fca			3	fca	fca	ix	1		2
	fca	fca	not measureable*			2	ix	fca	pit	1	1	1
	fca	fca	fca			3	pit	pit	ix	1	2
	fca	pit	pit		2	1	fca	fca	pit		1	2
	fca	fca	ix	1		2	fca	pit	ix	1	1	1
	fca	fca	fca			3	fca	pit	ix	1	1	1
	fca	fca	ix	1		2	ix	ix	ix	3
	fca	pit	ix	1	1	1
	fca	fca	pit		1	2
	pit	fca	fca		1	2
	fca	fca	fca			3
			sums	3	7	40			sums	16	11	12
			%	6	14	80			%	41.0256	28.2051	30.7692
	each row represents an individual animal
*	aoric valve not measureable
Statistics
	Virmani (%)
N	17 vs 13
Chi-sqaure (p value)	<0.0001

## Sheet: Fig 1e
Figure 1e
	Minimum Fibrous Cap Thickness (um)
	CD40LflCD4Crewt	CD40LflCD4Cretg
	27.2748	61.6896
	14.28	38.556
	22.7052	27.5604
	31.5588	66.2592
	47.6952	90.3924
	22.5624	32.5584
	48.552	41.2692
	17.7072	19.278
	15.8508	44.982
	27.132	26.418
	38.1276	34.4148
	17.5644	27.9888
	13.4232	80.8248
	25.8468	55.5492
	34.4148
	30.1308
	21.2772
	14.5656
	26.5608
	22.4196
	107.2428*
Mean	25.9825	46.2672
SD	10.1964	21.6367
	each row represents an individual animal
*	excluded as 2x the standard deviation
Statistics
	Fibrous Cap (um)
N	20 vs 14
Two-tailed Unpaired T test (p value)	0.0009
F test (p value)	0.0032
Anderson-Darling (A2*) (p value)	0.0845
Two-tailed Mann-Whitney test (p value)	0.0009

## Sheet: Fig 1f
Figure 1f
	Total plaque SMA area (%)
	CD40LflCD4Crewt	CD40LflCD4Cretg
	4.88	10.1641
	1.82871	4.57204
	9.32661	8.59626
	3.1198	11.4552
	3.31201	5.01306
	2.79754
	6.87537
	0.374466
	0.813052
Mean	3.70306	7.96013
SD	2.9011	3.06766
	each row represents an individual animal
Statistics
	a-SMA (%)
N	9 vs 5
Two-tailed Unpaired T test ( p value)	0.0241
F test (p value)	0.8241
Anderson-Darling (A2*) (p value)	0.5185

## Sheet: Fig 1g
Figure 1g
	Necrotic Core Area (% of plaque)
	CD40LflCD4Crewt	CD40LflCD4Cretg
	19.7384	6.28207
	33.6208	8.0539
	18.6092	0
	44.7306	0
	24.6541	4.39685
	26.4657	0
	33.445	6.5249
	6.88452	2.34149
Mean	26.0185	3.4499
SD	11.499	3.30593
	each row represents an individual animal
Statistics
	Necrotic Core (%)
N	8 vs 8
Two-tailed Unpaired T test ( p value)	0.0001
F test (p value)	0.0039
Anderson-Darling (A2*) (p value)	0.3193
Two-tailed Mann-Whitney test (p value)	0.0003

## Sheet: Fig 1h
Figure 1h
	Relative Expression
Genes	CD40LflCD4Crewt						Mean	SD	CD40LflCD4Cretg							Mean	SD
IL-1ß	1.24	0.97	1.71	4.7	0.44		1.812	1.6785	1.18	0.33	1.78	1.72	0.73	0.38		1.02	0.642339
IL-6	1.9	0.76	0.67	1.85	3.27	3.02	1.91167	1.09046	0.54	0.48	0.94	2.29*	0.46	0.29	0.76	0.578333	0.233274
IFN- γ	1.21	1.05	2.71	1.52			1.6225	0.750794	1.34	0.36	0.61	0	0	0		0.385	0.530651
TNF-α	0.89	0.85	0.81	1.12	3.6*	0.44	0.822	0.245092	1.09	1.48	0.67	1.36	0.47			1.014	0.435006
TGF-ß	0.95	1.9	0.8	1.65	2.15	0.69	1.35667	0.621343	1.4	0.57	0.61	0.87	0.95	0.78	0.91	0.87	0.275257
IL-10	1.8	0.88	1.05	4.33*	0.2		0.9825	0.657185	0.43	1.79	0.79	1.97	0.34			1.064	0.766342
CD3	0.43	0.36	0.57	0.66	1.9	0.57	0.748333	0.574436	1.21	24.82*	0.42	1.37	0.91	0.32	3.23*	0.846	0.466187
CD69	0.89	0.35	0.73	0.62	1.59	1.02	0.866667	0.422784	1.5	6.08*	0.51	1.51	0.7	0.52	1.7	1.07333	0.552871
	each column represents an individual animal
*	excluded due to 2x standard deviation
Statistics
	IFN- γ	IL-6
N	4 vs. 6	6 vs 6
Two-tailed Unpaired T test ( p value)	0.0151	0.0151
F test (p value)	0.4647	0.0042
Anderson-Darling (A2*) (p value)	0.0203	0.1136
Two-tailed Mann-Whitney test (p value)	0.0333	0.0173

## Sheet: Fig 2a
Figure 2a
	Aortic Root Lesion Area (um2)
Distance through root (um)	CD40LflPf4Crewt																					Mean	SD	CD40LflPf4Cretg																		Mean	SD
104	133489	184769	212327	93824	158098	64892	311447	112860	365134	382060	145057	171331	176625	136509	61121	249588	194870	282899	265806	105539	277397	194554	92791.1	163232	224875	163340	124190	208330	310058	100661	183417	180160	150666	164093	163658	250491	226572	131944	90224	206400	188356	179482	53884.9
208	210897	188033	331915	167329	308365	99337	406935	281863	502714	489723	215318	170812	181922	233909	103280	285931	251977	282442	543625	131430	381245	274714	129017	256743	305563	199630	218958	391570	122883	232092	219563	246719	261578	239498	167194	344423	348532	272122	182122	304962	395522	261649	75408.5
312	253066	217478	368303	218295	379911	101516	493086	293351	600260	516131	242149	123440	181968	260209	199219	302559	297340	294502	575710	151185	465276	311188	145502	311874	365067	207337	282756	505331	8366	269405	377046	270771	301043	263360	139785	263916	500747	220853	256773	364076	479456	299331	123965
416	286935	186519	278377	268327	369527	53256	451828	302040	582098	484006	section damaged*	55303	193668	239100	300273	section damaged*	252631	213386	647944	178753	463952	305680	160451	297190	350363	234570	260886	475430	7566	411664	366017	248948	224996	229611	107751	183520	465559	229252	314993	319918	511939	291121	128733
520	294715	143551	253427	268171	308763	38969	247316	317251	409087	406132	section damaged*	23137	164005	227131	339259	87261	202213	170061	686003	117955	340625	252252	151142	316356	281758	247948	178520	479167	section damaged*	326375	389178	154145	258181	173298	60629	108836	430920	148291	304823	230471	489851	269338	126691
624	254751	44359	162162	263082	182891	5071	118133	262192	224764	265931	section damaged*	24853	66635	156096	279946	21904	102650	71867	630674	15349	178482	166590	144834	224194	216290	173351	88760	324924	section damaged*	233101	242455	62109	163023	37423	14472	57249	199840	49434	202685	129811	397073	165658	106197
	each column represents an individual animal
*	section damaged = one or more aortic valves broken or missing and measurement is unreliable
Statistics
N	21 vs. 18

## Sheet: Fig 2b
Figure 2b
	CD4 (%) of total plaque cells
	CD40LflPf4Crewt	CD40LflPf4Cretg
	1.48883	0.802469
	1.65919	2.47875
	1.44124	0.997506
	0.120048	0.828025
	1.83598	2.3126
	0.440529	0.855049
	0.569106	0.444939
	0.844595	0.184502
	0.446927
	0.598802
Mean	0.944526	1.11298
SD	0.605556	0.834117
	each row represents an individual animal
Statistics
	CD4 (%)
N	10 vs 8
Two-tailed Unpaired T test ( p value)	0.626
F test (p value)	0.3653
Anderson-Darling (A2*) (p value)	0.0478
Two-tailed Mann-Whitney test (p value)	0.6965

[truncated: 38 more sheets: Fig 2c, Fig 2d, Fig 2e, Fig 2f, Fig 2g, Fig 2h, Fig 3a, Fig 3b, Fig 3d, Fig 3e, Fig 4a, Fig 4b, Fig 5c, Fig 5d, Fig 5e, Sup Table 1, Sup Table 2, Sup Fig 1c, Sup Fig 1d, Sup Fig 2c …]
